# Supplementary material for: Estrogen Receptor Regulates Male Satellite Cells in a Female, but Not Male, Environment
Source: Cells. 2025 Oct 16;14(20):1606. doi: 10.3390/cells14201606 (PMC12564696; doi:10.3390/cells14201606)
Supplement: Supplementary file 1 [file cells-14-01606-s001.zip]

Archive with 1 entries (1 files):
- cells-3862159-supplementary.pdf
